# Supplementary material for: In-Situ Purification of Non-Ribosomal Peptide Synthetases Assembly Line for Structural and Biochemical Studies
Source: Int J Mol Sci. 2025 Feb 19;26(4):1750. doi: 10.3390/ijms26041750 (PMC11855355; doi:10.3390/ijms26041750)
Supplement: Supplementary file 1 [file ijms-26-01750-s001.zip]

Archive with 1 entries (1 files):
- ijms-3422428-supplementary.pdf
